# Supplementary material for: Phytoplasma SAP11 alters 3-isobutyl-2-methoxypyrazine biosynthesis in Nicotiana benthamiana by suppressing NbOMT1
Source: J Exp Bot. 2016 Jun 8;67(14):4415–25. doi: 10.1093/jxb/erw225 (PMC5301940; doi:10.1093/jxb/erw225)
Supplement: Supplementary Data [file supp_erw225_supplementary_table_S1.xlsx]

## Sheet: Sheet1
Table S1. Primer sequences for plasmid constructions, qRT-PCR, and ddPCR.
Purpose/Category/Name			Primer sequences (Forward/Reverse)
Plasmid constructions
	Co-expression assay
		35S::SFP-TCP2-like	5' ACTGGGATCCATGGAGATTGAGGAGATTCAAACT 3' / 5' CTAGACTAGTTTAGTTCTTTCCTTTTCCTATCTG 3'
		35S::SFP-TCP13-like	5' ACTGACGCGTATGATTACAAGAGAAGTAAACAAG 3' / 5' CTAGACTAGTTCAGTTGGAATTATGAAACTCCCT 3'
		35S::SFP-TCP7-like	5' ACTGGGATCCATGTCGACGTCGGTAGAAGCTAAC 3' / 5' CTAGACTAGTTCAGTTTCCGTCATCGTCTCTTCTC 3'
	Transgenic plant
		35S::SAP11CaPM	5' ACTGCTCGAGATGTCACCTCCAAAAAAGGATAGT 3' / 5' CTAGACTAGTTCACTTTTTTCCCTTATCCTTGTT 3'
	Recombinant protein
		His-SUMO-SAP11CaPM	5' ACTGGGATCCTCACCTCCAAAAAAGGATAGTAAC 3' / 5' CTAGCTCGAGTCACTTTTTTCCCTTATCCTTGTTA 3'
		His-SUMO-NbOMT1	5' ACTGGGATCCATGGGGGAAGAAACAAATGGATCA 3' / 5' CTAGCTCGAGTCAAGGATAAGCCAAAATAACAGA 3'
	VIGS-assay
		pTRV2-NbOMT1	5' ACTGGAATTCCATGGTGTTCACCATGTTGAAGGA 3' / 5' CTAGCTCGAGTCTTTCTCAAGCACTACATCCACA 3'
qRT-PCR / ddPCR
	JA response genes
		LOX2-like (N. benthamiana)	5' CTTCTGGACACCATGCAGCAG 3' / 5' GCATTCTAATAGTGCATCCTC 3'
		AOS-like (N. benthamiana)	5' CACACTCAATTAGCTCAAGAG 3' / 5' GGATTCAATCACCATATCTCG 3'
		JAR1-like (N. benthamiana)	5' CACGAGCCACGTGAATGTTGC 3' / 5' GGTAGCCTGCATCGACGAACG 3'
	NbOMTs
		NbOMT1 (N. benthamiana)	5' AGATGCTGCTTTCCTCATGAA 3' / 5' TCTTTGAGCTTTTCATTTCCTT 3'
		NbOMT2 (N. benthamiana)	5' TGCAGTTCATGGTAAGGATGT 3' / 5' TCTGGACAACTGTCGATGATG 3'
		NbOMT3 (N. benthamiana)	5' CGCATCTCATGGGAAGGATGT 3' / 5' TCTGGGCAACCATTGATAATC 3'
	Reference genes
		Actin (N. benthamiana)	5' GTGGTTTCATGAATGCCAGCA 3' / 5' GATGAAGATACTCACAGAAAGA 3'
Underline indicates restriction site.
